# Supplementary material for: Binding to the Other Side: The AT-Hook DNA-Binding Domain Allows Nuclear Factors to Exploit the DNA Minor Groove
Source: Int J Mol Sci. 2024 Aug 14;25(16):8863. doi: 10.3390/ijms25168863 (PMC11354804; doi:10.3390/ijms25168863)
Supplement: Supplementary file 1 [file ijms-25-08863-s001.zip]

Archive with 1 entries (1 files):
- ijms-3134726-supplementary.xlsx
