# Supplementary material for: Binding to the Other Side: The AT-Hook DNA-Binding Domain Allows Nuclear Factors to Exploit the DNA Minor Groove
Source: Int J Mol Sci. 2024 Aug 14;25(16):8863. doi: 10.3390/ijms25168863 (PMC11354804; doi:10.3390/ijms25168863)
Supplement: Supplementary file 1 [file ijms-25-08863-s001.zip › ijms-3134726-supplementary.xlsx]

## Sheet: Sheet1
ENTRY NAME	GENE NAME	PROTEIN NAME	Organism	Molecular function	Biological process	Cellular component	AT-hook 1	AT-hook 2	AT-hook 3	AT-hook 4	AT-hook 5	AT-hook 6	AT-hook 7	AT-hook 8	AT-hook 9	AT-hook 10	AT-hook 11
Q1D0R2_MYXXD	carD	Transcriptional regulator CarD	Bacteria	DNA binding	-	-	-	-	-
H6N511_GORPV	GPOL_174p00350	Lsr2 family proteins	Bacteria	DNA binding	-	-	-	-	-
HNS_ECOLI	HNS	DNA-binding protein H-NS	Bacteria	DNA binding	Stress response	Cytoplasm	-	-	-
LSR2_MYCTU	lsr2	Nucleoid-associated protein Lsr2	Bacteria	DNA binding	Transcription regulation	Cytoplasm	-	-	-
WHB7A_MYCTU	WhiB7	Probable transcriptional regulator WhiB7	Bacteria	DNA binding	Antibiotic resistance	Cytoplasm	KRPRGRPRKDAV
A0A8D4A1U0_MYCBV	BC94_0550	ISMbov7	Bacteria	-	-	-	-	-	-
F4MQS3_MYCML	tnp	Transposase for insertion element ISMmy2	Bacteria	nucleic acid binding	DNA integration	-	-	-	-
Q981E9_MYCPU	MYPU_3910	TRANSPOSASE FOR INSERTION SEQUENCE ELEMENT IS1138	Bacteria	nucleic acid binding	DNA integration	-	-	-	-
P14164	ABF1	ARS-binding factor 1	Fungi	DNA binding	DNA damage	Nucleus	-	-	-
ASH1_CANAL	ASH1	Transcriptional regulatory protein ASH1	Fungi	Chromatin regulator	Transcription regulation	Nucleus	-	-	-
BRG1_CANAL	BRG1	Biofilm regulator 1	Fungi	DNA-binding transcription activator activity	Transcription regulation	Nucleus	-	-	-
G3JRE2_CORMM	CCM_08536	Uncharacterized protein	Fungi	DNA binding	-	-	-	-	-
Q1K551_NEUCR	CHAP	CDP-2-and HDA-1 associating protein	Fungi	-	-	-	-	-	-
MAC1_YEAST	MAC1	Metal-binding activator 1	Fungi	DNA binding	Transcription regulation	Nucleus	-	-	-
CENPC_YEAST	MIF2	Inner kinetochore subunit MIF2	Fungi	DNA binding	Cell cycle	Nucleus	GRPRGRPKK	-	-
Q8WZP5_PODAS	mtHMG1	Putative mitochondrial HMG-like protein	Fungi	DNA binding		Nucleus	-	-	-
ORC4_YEAST	Orc4	Origin recognition complex subunit 4	Fungi	DNA binding	DNA replication	Nucleus	-	-	-
PP2C2_YEAST	PTC2	Protein phosphatase 2C homolog 2	Fungi	Hydrolase		Cytoplasm / Nucleus	-	-	-
RSC1_YEAST	RSC1	Chromatin structure-remodeling complex subunit RSC1	Fungi	Chromatin regulator	Transcription regulation	Nucleus	-	-	-
TAF1_YEAST	TAF1	Transcription initiation factor TFIID subunit 1	Fungi	Acyltransferase	Transcription regulation	Nucleus	-	-	-
SPB10_CHICK	SERPINB10	Heterochromatin-associated protein MENT	Gallus gallus	Chromatin regulator	Regulation of cell population proliferation	Extracellular region	-	-	-
O43167	ZBTB24	Zinc finger and BTB domain-containing protein 24	Homo sapiens	DNA binding	Transcription regulation	Nucleus	KRKRGRPKKVNTL	-	-
O43929	ORC4	Origin recognition complex subunit 4	Homo sapiens	DNA-binding	DNA replication	Nucleus	-	-	-
O75475	PSIP1	PC4 and SFRS1-interacting protein	Homo sapiens	DNA binding	Host-virus interaction	Nucleus	-	-	-
O95931	CBX7	Chromobox protein homolog 7	Homo sapiens	Chromatin regulator	Transcription regulation	Nucleus	-	-	-
P17096	HMGA1	Hmga1	Homo sapiens	DNA binding	Transcription regulation	Chromosome	TEKRGRGRPRK	TPKRPRGRPKG	TPGRKPRGRPKK
P21675	TAF1	Transcription initiation factor TFIID subunit 1	Homo sapiens	Acyltransferase	Cell cycle	Nucleus	-	-	-
P48382	RFX5	DNA-binding protein RFX5	Homo sapiens	Activator	Transcription regulation	Nucleus	-	-	-
P51531	SMARCA2	Probable global transcription activator SNF2L2	Homo sapiens	Activator	Neurogenesis	Chromatin	-	-	-
P51532	SMARCA4	Transcription activator BRG1	Homo sapiens	Activator	Neurogenesis	Nucleus	-	-	-
P51608	MECP2	Methyl-CpG-binding protein 2	Homo sapiens	DNA binding	Transcription regulation	Nucleus	GRGRGRPKGSGTT	PKKRGRKPGSVVA	-
P52926	HMGA2	Hmga2	Homo sapiens	DNA binding	Cell cycle	Nucleus	PQKRGRGRPRK	SPKRPRGRPKG	TGEKRPRGRPRK
P55197	MLLT10	Protein AF-10	Homo sapiens	DNA-binding	Transcription regulation	Nucleus	-	-	-
P78545	ELF3	ETS-related transcription factor Elf-3	Homo sapiens	Activator	Differentiation	Cytoplasm / Nucleus	-	-	-
Q00765	REEP5	Receptor expression-enhancing protein 5	Homo sapiens	-	endoplasmic reticulum organization	Endoplasmic reticulum	-	-	-
Q03164	KMT2A	Histone-lysine N-methyltransferase 2A	Homo sapiens	Chromatin regulator	Apoptosis	Nucleus	KTSPRKPRGRPR	SIEKKRGRPPT	RRRGRPPST
Q03188	CENPC	Centromere protein C	Homo sapiens	DNA binding	Cell cycle	Centromere	-	-	-
Q14781	CBX2	Chromobox protein homolog 2	Homo sapiens	Chromatin regulator	Differentiation	Chromosome	RPRGRPRKLTAMS	-	-
Q5TGY3	AHDC1	Transcription factor Gibbin	Homo sapiens	Activator	Transcription regulation	Chromosome	RRKAGRGRKADAG	KRKRGRPPKNLLL	-
Q6NYC1	JMJD6	Bifunctional arginine demethylase and lysyl-hydroxylase JMJD6	Homo sapiens	Chromatin regulator	Differentiation	Cytoplasm / Nucleus	-	-	-
Q6ZRS2	SRCAP	Helicase SRCAP	Homo sapiens	Activator	Host-virus interaction	Nucleus	KRRRGRPPKKNRS	KRRRGRPPKARDL	KRKRGRPPKNPPS
Q7Z591	AKNA	Microtubule organization protein AKNA	Homo sapiens	Activator	Transcription regulation	Nucleus	RTRGRPADS	-	-
Q86YD1	PTOV1	Prostate tumor-overexpressed gene 1 protein	Homo sapiens	Activator	Transcription regulation	Cytoplasm / Nucleus	-	-	-
Q8IZQ5	SELENOH	selenoprotein H	Homo sapiens	RNA binding	-	Golgi apparatus	-	-	-
Q8TAQ2	SMARCC2	SWI/SNF complex subunit SMARCC2	Homo sapiens	Chromatin regulator	Neurogenesis	Nucleus	-	-	-
Q8TEK3	DOT1L	Histone-lysine N-methyltransferase, H3 lysine-79 specific	Homo sapiens	Chromatin regulator	-	Nucleus	-	-	-
Q8TF68	ZNF384	Zinc finger protein 384	Homo sapiens	DNA-binding	Transcription regulation	Nucleus	-	-	-
Q8WVM7	STAG1	Cohesin subunit SA-1	Homo sapiens	-	Cell cycle	Centromere	-	-	-
Q8WYP5	AHCTF1	Protein ELYS	Homo sapiens	DNA binding	Cell cycle	Centromere	PRKRGRPRKINPS	-	-
Q92922	SMARCC1	SWI/SNF complex subunit SMARCC1	Homo sapiens	Chromatin regulator	Neurogenesis	Cytoplasm / Nucleus	-	-	-
Q96BD5	PHF21A	PHD finger protein 21A	Homo sapiens	Chromatin regulator	Transcription regulation	Nucleoplasm	TRKRGRPPKYNAV	-	-
Q9BXF3	CECR2	Chromatin remodeling regulator CECR2	Homo sapiens	Chromatin regulator	DNA condensation	Nucleus	-	-	-
Q9H147	DNTTIP1	Deoxynucleotidyltransferase terminal-interacting protein 1	Homo sapiens	DNA binding	Transcription regulation	Nucleus	RGSPLPKKRKGRPPG	-	-
Q9HBE1	PATZ1	POZ-, AT hook-, and zinc finger-containing protein 1	Homo sapiens	DNA binding	Transcription regulation	Nucleus	KRGRGRPRKANLL	-	-
Q9NR48	ASH1L	Histone-lysine N-methyltransferase ash1	Homo sapiens	Activator	Transcription regulation	Nucleus	PKKRGRPKRQMRS	KKKRGRPPKMREA	KRRPGRPRKCPLQ
Q9P243	ZFAT	Zinc finger protein ZFAT	Homo sapiens	DNA binding	Transcription regulation	Cytoplasm / Nucleus	-	-	-
Q9UBB5	MBD2	Methyl-CpG-binding protein 2	Homo sapiens	DNA-binding	Transcription regulation	Chromosome	-	-	-
Q9UGU0	TCF20	Transcription factor 20	Homo sapiens	Activator	Transcription regulation	Nucleus	GKKKGRPIGSVNKQK	-	-
Q9UIF8	BAZ2B	Bromodomain adjacent to zinc finger domain protein 2B	Homo sapiens	DNA binding	Transcription regulation	Nucleus	-	-	-
Q9Y6X0	SETBP1	SET-binding protein	Homo sapiens	DNA-binding	regulation of DNA-templated transcription	Nucleus	-	-	-
CPD1_DROME	D1	Chromosomal protein D1	Invertebrate	minor groove of AT-rich DNA binding	-	Nucleus	KKRGRPSK	KKRGRPAK	KIQNDEDP	KGRGRPKS	RKAGRPKK	RPVGRPSA	RGLGRPKK	KKRGRPPQ	RPRGRPKA	KKRGRPSL	KPRSRPAK
JMJD6_HYDVU	PSR	Bifunctional arginine demethylase and lysyl-hydroxylase PSR	Invertebrate	peptidyl-lysine 5-dioxygenase activity	Chromatin organization	Nucleus	-	-	-
O45134_CAEEL	XND-1	X chromosome NonDisjunction factor	Invertebrate	-	-	-	-	-	-
BRM_DROME	brm	ATP dependent helicase BRM	Invertebrate	Activator	Transcription regulator	Nucleus	-	-	-
MEL28_CAEEL	mel-28	Protein mel-28	Invertebrate	DNA binding	Cell cycle	Nucleus	TPKRGRPAKKDAG	KRGRGRPPKTVLE
Q538A5_BOMMO	CbZ	Chorion b-ZIP transcription factor	Invertebrate	DNA-binding transcription factor activity	-	Nucleus	-	-	-
Q94513_DROM	BEAF-32	Boundary element associated factor	Invertebrate	DNA binding	Chromatin organization	Nucleus	-	-	-
JMJD6_DROME	PSR	Bifunctional arginine demethylase and lysyl-hydroxylase PSR	Invertebrate	Chromatin binding	Transcription regulator	Nucleus	-	-	-
Q9VE23_DROME	Xrp1	Xrp1, isoform A	Invertebrate	Chromatin binding	Chromosome organization	Nucleus	-	-	-
AFFL_DROME	lilli	AF4/FMR2 family member lilli	Invertebrate	Developmental protein	Transcription regulator	Nucleus	KKGRGRPRKQQQS	-	-
SAYP_DROME	e(y)3	Supporter of activation of yellow protein	Invertebrate	Activator	Transcription regulator	Chromosome	-	-	-
BAB2_DROME	Protein bric-a-brac 2	Bab2	Invertebrate	DNA binding	Transcription regulator	Nucleus	DPRPKARGRPQR	-	-
BAB1_DROME	Protein bric-a-brac 1	Bab1	Invertebrate	DNA binding	Transcription regulator	Nucleus	DLRPKGRGRPQR	-	-
A0A0B4KER0_DROME	ROW	relative-of-WOC (ROW)	Invertebrate	DNA binding	Transcription regulator	Nucleus	-	-	-
A1Z9S6_DROME	Su(Var)2-HP2	Su(Var)2-HP2	Invertebrate	DNA binding	Chromosome organization	Chromosome	-	-	-
M7X7Z7_ENTHI	KM1_036080	GATA zinc finger domain containing protein	Invertebrate	sequence-specific DNA binding sequence-specific DNA binding	regulation of DNA-templated transcription	Nucleus	-	-	-
CBFA_DICDI	cbfA	C-module-binding factor A	Protist	Chromatin regulator	Endocytosis	Nucleus	KGRPPKNLK	-	-
Q70B21_THEAN	suAT1	SuAT1 DNA binding protein	Protist	DNA binding	-	-	-	-	-
Q9Y067_THEAN	TashAT2	TashAT2	Protist	DNA binding	-	-	-	-	-
A0A3L6L6B6_9TRY	DPX39_080012000	Nucleoplasmin-like domain-containing protein	Protist	-	-	-	-	-	-
Q6ZJD0_ORYSJ	AHM1	AT hook-containing MAR binding protein1	Vegetal	-	-	endoplasmic reticulum	-	-	-
Q40725_ORYSA	AT1	At1 protein	Vegetal	DNA binding	Nucleosome assembly	Nucleus	-	-	-
Q40726_ORYSA	AT2	DNA binding protein	Vegetal	DNA binding	-	-	-	-	-
ATH1_ARATH	ATH1	Homeobox protein ATH1	Vegetal	DNA binding	Transcription regulation	Nucleus	-	-	-
BRM_ARATH	BRM	ATP-dependent helicase BRM	Vegetal	Chromatin regulator	Transcription regulation	Nucleus	-	-	-
CENPC_ARATH	CENPC	Centromere protein C	Vegetal	Centromeric DNA binding	Cell cycle	Nucleus	-	-	-
Q6R0D2_ARATH	DP1	Homeodomain-like superfamily protein	Vegetal	DNA binding	-	-	-	-	-
L7SS66_BRAOL	MF2	Male sterility related AT-hook DNA binding protein	Vegetal	minor groove of adenine-thymine-rich DNA binding	-	-	-	-	-
MNM1_ARATH	MNM1	Protein METABOLIC NETWORK MODULATOR 1	Vegetal	Transcription cis-regulatory region binding	primary metabolic process	-	-	-	-
MS1_ARATH	MS1	PHD finger protein MALE STERILITY 1	Vegetal	Activator	Transcription regulation	Nucleus	-	-	-
SNF12_ARATH	MUA22.17	SWI/SNF complex component SNF12 homolog	Vegetal	Chromatin regulator	Transcription regulation	Nucleus	-	-	-
ORC4_ARATH	Orc4	Origin recognition complex subunit 4	Vegetal	DNA binding	DNA replication	Nucleus	-	-	-
SYD_ARATH	SYD	Chromatin structure-remodeling complex protein SYD	Vegetal	DNA binding	Transcription regulation	Cytoplasm / Nucleus	-	-	-
TAF1_ARATH	TAF1	Transcription initiation factor TFIID subunit 1	Vegetal	Chromatin regulator	Transcription regulation	Nucleus	-	-	-
Q43600_ORYSA	PF1	Protein PF1	Vegetal	DNA binding	nucleosome assembly	Nucleus	-	-	-
EBNA1_EBVB9	EBNA1	Epstein-Barr nuclear antigen 1	Virus	DNA binding	Host-virus interaction	-	-	-	-
TABLE 1: AT-hook containing proteins in the PubMed database. A PubMed search using the keyword “AT-hook” returned 861 articles. The summary of each of them was manually inspected for the reference to an AT-hook containing protein. Proteins were searched in UniProt and selected information reported in the table.
